# Supplementary material for: Equine Transport-Related Problem Behaviors and Injuries: A Survey of Italian Horse Industry Members
Source: Animals (Basel). 2021 Jan 18;11(1):223. doi: 10.3390/ani11010223 (PMC7831101; doi:10.3390/ani11010223)
Supplement: Supplementary file 1 [file animals-11-00223-s001.zip]

Archive with 3 entries (2 files):
- supplementary/
- supplementary/Suplementary Tables Dai et al. submitted R1 1301.docx
- supplementary/Supplementary Survey Dai et al. survey def.doc
